# Supplementary material for: Mechanical stimulation controls osteoclast function through the regulation of Ca2+-activated Cl− channel Anoctamin 1
Source: Commun Biol. 2023 Apr 13;6:407. doi: 10.1038/s42003-023-04806-1 (PMC10102170; doi:10.1038/s42003-023-04806-1)
Supplement: Supplementary file 3 — Supplementary Data [file 42003_2023_4806_MOESM3_ESM.xlsx]

## Sheet: Fig.1
Fig.1b		Number of multinucleated cells/cm2
	Induced time	Ctrl			FSS
	1 d	0	0	0	0	0	0
	3 d	80	85	75	44	35	40
	5 d	223	231	214	102	113	107
Fig.1d		Number of multinucleated cells/cm2
	Induced time	Ctrl			HG
	1 d	0	0	0	0	0	0
	3 d	129	146	158	79	94	80
	5 d	282	291	274	204	199	214
Fig.1f		Number of multinucleated cells/cm2
	Induced time	Ctrl			MG
	1 d	0	0	0	0	0	0
	3 d	135	152	158	190	201	206
	5 d	283	296	279	350	369	377
Fig.1g		Relative Ano1 mRNA level in osteoclasts
	Induced time	Ctrl			FSS
	1 d	0.991277	0.928361	1.08036	0.896676	0.90976	0.813416
	3 d	3.44786	3.5122	3.94916	1.48299	1.45326	1.76794
	5 d	9.72467	10.7664	9.04775	4.88534	6.07855	6.07053
Fig.1i		Relative Ano1 mRNA level in osteoclasts
	Induced time	Ctrl			HG
	1 d	0.870789	0.964121	1.16505	0.91563	0.976969	0.744511
	3 d	3.26028	2.23839	2.46975	1.85747	1.65766	1.65397
	5 d	11.9251	13.0941	11.8155	5.61568	5.32705	6.21111
Fig.1k		Relative Ano1 mRNA level in osteoclasts
	Induced time	Ctrl			MG
	1d	0.945283	0.825188	1.22963	1.13263	1.02654	1.29591
	3d	2.57782	3.20809	3.63265	4.49489	5.08527	5.20804
	5d	13.0503	12.6303	10.9771	21.3806	22.4177	18.0319

## Sheet: Fig.2
Fig.2a		Relative Ano1 mRNA level in osteoclasts
		Ctrl			FSS
	Ano1fl/fl	1.0164	1.14542	0.838178	0.628834	0.722862	0.61252
	Ctsk-Cre;Ano1fl/fl	0.135363	0.214104	0.120721	0.173924	0.113884	0.13117
Fig.2b		Relative Ano1 protein level in osteoclasts
		Ctrl			FSS
	Ano1fl/fl	0.974994	0.992608	1.0324	0.45619	0.565831	0.544077
	Ctsk-Cre;Ano1fl/fl	0.178854	0.372407	0.268229	0.284719	0.219475	0.209444
Fig.2d		Number of multinucleated cells/cm2
		Ctrl			FSS
	Ano1fl/fl	231	224	201	150	125	102
	Ctsk-Cre;Ano1fl/fl	121	91	104	89	97	92
Fig.2e		Relative Ano1 mRNA level in osteoclasts
		Ctrl-Ano1fl/fl			FSS-Ano1fl/fl			Ctrl-Ctsk-Cre;Ano1fl/fl			FSS-Ctsk-Cre;Ano1fl/fl
	NFATc1	1.21511	0.890314	0.894573	0.723507	0.522976	0.588661	0.52722	0.496585	0.704452	0.584087	0.372237	0.379288
	Acp5	1.2309	0.961104	0.807995	0.730778	0.587137	0.571476	0.400823	0.589335	0.511166	0.346726	0.484025	0.389976
	Ctsk	1.17092	0.918344	0.910735	0.520695	0.696653	0.463846	0.453277	0.338571	0.311592	0.415632	0.225555	0.211933
	Mmp9	1.05882	1.13955	0.801627	0.485418	0.646724	0.622435	0.563894	0.433828	0.557429	0.466571	0.460558	0.524771
Fig.2f		Relative Ano1 mRNA level in osteoclasts
		Ctrl-Vector			FSS-Vector			Ctrl-Ano1			FSS-Ano1			Ctrl-Ano1(E702/605Q)			FSS-Ano1(E702/605Q)
	NFATc1	1.07863	0.702901	1.21847	0.868261	0.805368	0.652689	2.11215	2.05704	2.21959	1.51441	1.23166	1.44855	1.41389	1.25811	1.11389	1.14333	1.23782	1.19518
	Acp5	0.973758	0.885996	1.14025	1.00022	0.9284	0.758041	2.4593	2.62286	2.04245	1.30679	1.59423	1.39286	1.2705	1.45402	1.27978	1.14332	1.32588	1.26765
	Ctsk	1.01349	0.908564	1.07794	1.00811	0.804672	0.707126	1.93835	2.45909	2.04582	0.994786	0.831767	0.916053	1.2786	1.32444	1.36762	1.30942	1.24664	0.985064
	Mmp9	0.995644	0.951436	1.05292	0.9362	0.939849	0.925193	1.80048	2.27048	1.94459	1.23551	1.32625	1.59537	1.34807	1.54503	1.26869	1.11627	1.05088	1.26822

## Sheet: Fig.3
Fig.3a		Relative Ano1 mRNA level in osteoclasts
		Ctrl			HG
	Ano1fl/fl	0.955827	0.930119	1.11963	0.639144	0.630345	0.552564
	Ctsk-Cre;Ano1fl/fl	0.299203	0.261781	0.264683	0.390722	0.251289	0.324366
Fig.3b		Relative Ano1 protein level in osteoclasts
		Ctrl			HG
	Ano1fl/fl	0.984646	1.04828	0.967079	0.747125	0.774746	0.640366
	Ctsk-Cre;Ano1fl/fl	0.358733	0.235712	0.352857	0.294084	0.263408	0.153419
Fig.3d		Number of multinucleated cells/cm2
		Ctrl			HG
	Ano1fl/fl	268	312	294	187	210	191
	Ctsk-Cre;Ano1fl/fl	156	140	169	154	109	144
Fig.3e		Relative Ano1 mRNA level in osteoclasts
		Ctrl-Ano1fl/fl			HG-Ano1fl/fl			Ctrl-Ctsk-Cre;Ano1fl/fl			HG-Ctsk-Cre;Ano1fl/fl
	NFATc1	0.790242	1.2279	0.981901	0.59999	0.625469	0.525469	0.479443	0.543159	0.310909	0.422322	0.379719	0.371574
	Acp5	1.15802	0.976881	0.865104	0.671376	0.580748	0.644027	0.370204	0.392991	0.400923	0.230876	0.354828	0.421964
	Ctsk	0.908902	0.917823	1.17327	0.714037	0.565286	0.614037	0.514361	0.405465	0.434532	0.36452	0.367835	0.45251
	Mmp9	1.06104	0.965878	0.973079	0.617678	0.680623	0.56574	0.280007	0.292599	0.312242	0.309191	0.245081	0.123701
Fig.3f		Relative Ano1 mRNA level in osteoclasts
		Ctrl-Vector			HG-Vector			Ctrl-Ano1			HG-Ano1			Ctrl-Ano1(E702/605Q)			HG-Ano1(E702/605Q)
	NFATc1	1.01787	0.821054	1.16115	1.05376	0.867869	0.714769	2.70485	2.15181	2.64919	1.74781	1.34308	1.65353	1.25314	1.45958	1.25314	1.15313	1.28837	1.22735
	Acp5	0.959636	0.858898	1.18145	1.24881	1.05743	0.920544	1.79074	1.89285	1.8032	1.2575	1.24019	1.37607	1.05012	1.16518	1.33845	0.946424	1.19794	1.11772
	Ctsk	1.052	0.866418	1.08158	1.00218	0.922189	0.802812	2.00435	2.23943	2.03233	1.52958	1.21684	1.37853	1.52958	1.23382	1.50852	1.39778	1.27733	1.1592
	Mmp9	1.01362	0.958947	1.02777	0.882411	0.985907	0.773527	3.11563	2.65649	2.20308	1.86545	1.85256	2.08786	1.36559	1.22224	1.39428	1.2393	1.14832	1.17245

## Sheet: Fig.4
Fig.4a		Relative Ano1 mRNA level in osteoclasts
		Ctrl			MG
	Ano1fl/fl	0.982918	0.869942	1.14385	2.98696	2.14158	3.02866
	Ctsk-Cre;Ano1fl/fl	0.293954	0.257188	0.268812	0.306702	0.365686	0.400168
Fig.4b		Relative Ano1 protein level in osteoclasts
		Ctrl			MG
	Ano1fl/fl	0.870114	1.04751	1.08237	1.86779	2.13731	2.08147
	Ctsk-Cre;Ano1fl/fl	0.321192	0.475324	0.44675	0.579361	0.653832	0.449666
Fig.4d		Number of multinucleated cells/cm2
		Ctrl						HG
	Ano1fl/fl	279	321	345	352	271	260	446	422	444	453	415	396
	Ctsk-Cre;Ano1fl/fl	150	171	130	189	151	203	211	196	165	140	207	211
Fig.4e		Relative Ano1 mRNA level in osteoclasts
		Ctrl-Ano1fl/fl			MG-Ano1fl/fl			Ctrl-Ctsk-Cre;Ano1fl/fl			MG-Ctsk-Cre;Ano1fl/fl
	NFATc1	0.909503	1.18815	0.902394	2.9547	2.66292	3.60439	0.65895	0.503406	0.310909	0.738675	0.608366	0.675024
	Acp5	0.904063	1.04743	1.04851	3.80536	3.359	3.88904	0.408733	0.323484	0.332242	0.489043	0.368065	0.434682
	Ctsk	0.836974	1.0775	1.08553	2.83372	2.25433	2.75624	0.20081	0.1033	0.236769	0.243619	0.202038	0.203443
	Mmp9	0.957455	0.966169	1.07638	2.71355	1.93212	2.65579	0.50242	0.298374	0.424444	0.582441	0.435331	0.510571
Fig.4f		Relative Ano1 mRNA level in osteoclasts
		Ctrl-Vector			MG-Vector			Ctrl-Ano1			MG-Ano1			Ctrl-Ano1(E702/605Q)			MG-Ano1(E702/605Q)
	NFATc1	1.06296	0.919364	1.01768	1.07045	1.04153	1.05261	1.85722	1.80224	1.78831	2.78908	2.48255	2.70067	1.08994	1.14231	1.10821	1.24661	1.23335	1.17573
	Acp5	1.04732	0.969087	0.983596	1.1119	0.920837	1.06922	1.83538	1.60411	2.0531	2.72721	3.28778	3.26413	1.14246	1.06604	1.04121	1.54925	1.36696	1.39646
	Ctsk	1.12034	0.957548	0.922117	1.23368	0.996663	1.05492	2.06583	2.20039	2.4567	3.04025	2.93616	3.33277	1.19623	0.964023	1.0955	1.40298	1.45574	1.24231
	Mmp9	0.952856	0.994469	1.05268	1.09397	0.848489	1.19414	1.61509	1.7483	1.41482	2.30692	2.31569	2.36327	1.16537	1.3028	1.36439	1.45367	1.45976	1.57183

## Sheet: Fig.5
Fig.5a		Relative fluorescence intensity
		Ctrl			FSS
	Ano1fl/fl	1.00346	0.971236	1.02531	0.709919	0.672268	0.640313
	Ctsk-Cre;Ano1fl/fl	0.49819	0.548331	0.560947	0.453255	0.40098	0.590608
Fig.5b		Relative fluorescence intensity
		Ctrl			HG
	Ano1fl/fl	0.944827	1.05112	1.00963	0.657391	0.578921	0.498021
	Ctsk-Cre;Ano1fl/fl	0.309839	0.378341	0.294013	0.38591	0.385903	0.284719
Fig.5c		Relative fluorescence intensity
		Ctrl			MG
	Ano1fl/fl	0.882918	0.939942	1.17385	2.56696	2.34158	2.52866
	Ctsk-Cre;Ano1fl/fl	0.593819	0.483712	0.598641	0.606237	0.727481	0.630193

## Sheet: Fig.6
Fig.6b		Relative p-CaMKⅣ protein level in osteoclasts (/CaMKⅣ)
		Ctrl			FSS
	Ano1fl/fl	0.915357	1.1004	0.984244	0.566178	0.746182	0.646433
	Ctsk-Cre;Ano1fl/fl	0.504823	0.469988	0.383444	0.360318	0.394901	0.41285
Fig.6c		Relative p-Creb protein level in osteoclasts (/Creb)
		Ctrl			FSS
	Ano1fl/fl	1.04636	0.946892	1.00675	0.607779	0.644739	0.573862
	Ctsk-Cre;Ano1fl/fl	0.277147	0.316644	0.398364	0.234367	0.298006	0.270966
Fig.6d		Relative NFATc1 protein level in osteoclasts (/Gapdh)
		Ctrl			FSS
	Ano1fl/fl	0.991642	1.15629	0.852071	0.666643	0.715953	0.701698
	Ctsk-Cre;Ano1fl/fl	0.349947	0.262908	0.397517	0.224568	0.24308	0.42745
Fig.6f		Relative p-CaMKⅣ protein level in osteoclasts (/CaMKⅣ)
		Ctrl			HG
	Ano1fl/fl	1.05818	0.833519	1.1083	0.691668	0.504859	0.619252
	Ctsk-Cre;Ano1fl/fl	0.303017	0.402041	0.248539	0.321575	0.385416	0.28156
Fig.6g		Relative p-Creb protein level in osteoclasts (/Creb)
		Ctrl			HG
	Ano1fl/fl	1.06177	1.06542	0.872806	0.692681	0.480998	0.589182
	Ctsk-Cre;Ano1fl/fl	0.267557	0.222619	0.295421	0.330197	0.271557	0.199467
Fig.6h		Relative NFATc1 protein level in osteoclasts (/Gapdh)
		Ctrl			HG
	Ano1fl/fl	1.08164	0.876462	1.04189	0.518598	0.414007	0.537666
	Ctsk-Cre;Ano1fl/fl	0.448734	0.296943	0.268659	0.458034	0.394763	0.374106
Fig.6j		Relative p-CaMKⅣ protein level in osteoclasts (/CaMKⅣ)
		Ctrl			MG
	Ano1fl/fl	1.02651	0.810995	1.16249	1.66644	1.18585	1.54876
	Ctsk-Cre;Ano1fl/fl	0.444133	0.431782	0.582476	0.486387	0.470267	0.654788
Fig.6k		Relative p-Creb protein level in osteoclasts (/Creb)
		Ctrl			MG
	Ano1fl/fl	1.08446	1.07366	0.841881	1.79543	2.08061	1.63057
	Ctsk-Cre;Ano1fl/fl	0.442952	0.679208	0.392536	0.579409	0.581416	0.240795
Fig.6l		Relative NFATc1 protein level in osteoclasts (/Gapdh)
		Ctrl			MG
	Ano1fl/fl	1.21316	0.875724	0.911118	2.58145	2.93263	2.18915
	Ctsk-Cre;Ano1fl/fl	0.396136	0.504104	0.362802	0.422453	0.476095	0.595007

## Sheet: Fig.7
Fig.7a		Relative Ano1 mRNA level in bone
		Ctrl						HS
	Ano1fl/fl	0.831936	1.05305	1.10231	1.07155	1.00164	0.93952	4.49375	5.64612	4.66968	4.53912	5.75011	4.03415
	Ctsk-Cre;Ano1fl/fl	0.312315	0.429889	0.400948	0.566176	0.329378	0.352024	0.476459	0.316994	0.426851	0.440192	0.45687	0.578625
Fig.7b		Relative Ano1 protein level in bone
		Ctrl						HS
	Ano1fl/fl	0.974461	0.965977	0.937759	0.772277	1.17658	1.17294	1.39037	1.34496	1.24959	1.14708	1.60154	1.52174
	Ctsk-Cre;Ano1fl/fl	0.462652	0.436349	0.416523	0.306	0.559798	0.469015	0.551497	0.434834	0.47279	0.344983	0.566097	0.495873
Fig.7d		Ctrl						HS
BV/TV (%)	Ano1fl/fl	12.79	12.06	12.95	12.21	13.91	13.47	6.99	8.25	10.33	5.81	6.66	6.05
	Ctsk-Cre;Ano1fl/fl	17.54	13.87	16.89	10.77	17.96	17	12.87	12.07	10.86	13.49	11.41	11.55
Tb.N (mm-1)	Ano1fl/fl	5.0782	4.5508	4.3125	5.0441	5.2195	4.9755	4.1475	4.1777	4.2354	3.9581	4.3413	4.2426
	Ctsk-Cre;Ano1fl/fl	5.7105	5.2466	5.4952	5.5635	5.461	5.4402	4.9296	4.3783	4.4787	4.6675	4.29	4.9493
Tb.Th (μm)	Ano1fl/fl	44.3	45.1	43	41.8	46	43.9	39.6	39.6	42.4	37.2	38.1	37
	Ctsk-Cre;Ano1fl/fl	48.2	45.9	51.7	49.6	52.9	49.5	41.7	49.5	49.4	46.9	47.5	41.8
Tb.Sp (mm)	Ano1fl/fl	0.1946	0.2134	0.2297	0.1947	0.1877	0.2177	0.2372	0.2367	0.2316	0.2556	0.2288	0.2189
	Ctsk-Cre;Ano1fl/fl	0.1691	0.1802	0.1811	0.1956	0.1751	0.1775	0.228	0.1712	0.221	0.2103	0.2013	0.2004
Fig.7f		Ctrl						HS
Oc.S/BS (%)	Ano1fl/fl	9.3891	7.76679	8.5096	10.0231	8.31942	9.74826	11.9588	12.3204	10.423	11.3895	11.7286	9.73675
	Ctsk-Cre;Ano1fl/fl	6.48918	6.92843	6.92487	5.31847	7.49274	6.02749	6.60617	6.92381	7.53821	7.78267	7.73634	8.28746
N.Oc/B.Pm (No./mm)	Ano1fl/fl	5.68093	6.39027	5.23892	6.38914	5.28942	6.28784	7.9635	6.9017	6.35414	7.39874	6.39875	7.38745
	Ctsk-Cre;Ano1fl/fl	4.45945	4.97408	4.72894	5.38788	4.95787	5.07673	5.41894	5.02234	5.33801	4.38752	6.38752	6.40982
Fig.7g		Ctrl						HS
CTX-1 (ng/ml)	Ano1fl/fl	24.9474	27.4737	27.9474	23.1053	25.3684	23.0526	28.4737	28.2105	29.7895	37.2632	28.2105	33.0526
	Ctsk-Cre;Ano1fl/fl	20.6842	23.5789	24	24.4211	22.1053	21.4737	21.0526	22.1053	27.6316	24.8947	25.2105	27.8947
Fig.7h		Relative mRNA level in bone
		Ctrl						HS
NFATc1	Ano1fl/fl	0.946716	0.9638	1.17021	0.955282	0.932269	1.03172	3.45457	3.54283	3.44876	3.41614	3.70189	3.91359
	Ctsk-Cre;Ano1fl/fl	0.677954	0.468958	0.743787	0.553835	0.695313	0.390376	0.776165	0.573429	0.946019	0.550676	0.778165	0.937996
Acp5	Ano1fl/fl	0.769478	1.06261	1.03466	1.20954	0.69362	1.23008	3.43163	3.2691	3.94162	2.77631	2.5927	2.95464
	Ctsk-Cre;Ano1fl/fl	0.499807	0.475865	0.626638	0.602384	0.594319	0.55626	0.587132	0.674603	0.789799	0.421607	0.709464	1.0835
Ctsk	Ano1fl/fl	1.15027	0.782563	0.795117	1.07542	1.28778	0.908564	4.62487	4.02166	4.20705	3.80277	4.76916	3.97384
	Ctsk-Cre;Ano1fl/fl	0.424971	0.782995	0.45413	0.698636	0.289234	0.479707	0.543189	1.0732	0.703602	1.05828	1.3622	1.0585
Mmp9	Ano1fl/fl	1.15334	0.948281	1.29954	0.82227	0.828169	0.948399	2.61733	3.56253	3.38163	2.48441	3.67626	3.45724
	Ctsk-Cre;Ano1fl/fl	0.500256	0.64108	0.515538	0.416235	0.598699	0.674596	0.865168	0.783337	0.75964	0.971371	0.625963	0.794567

## Sheet: Sup Fig.2
Sup Fig.2a	Relative mRNA level in osteoclasts
	Ctrl			FSS
Itgax	1.07089	1.01926	0.909836	0.970078	0.865069	0.903595
Cd74	0.987666	0.979432	1.0329	1.13453	1.02625	0.93067
Sup Fig.2b	Relative mRNA level in osteoclasts
	Ctrl			FSS
Dcstamp	1.04769	0.892369	1.05994	0.72949	0.554634	0.660152
Atp6v0d2	1.1043	0.922825	0.972874	0.74905	0.58152	0.768943
Sup Fig.2c	Relative mRNA level in osteoclasts
	Ctrl			FSS
NFATc1	1.13071	0.901447	0.967844	0.495479	0.476819	0.53175
Acp5	1.17726	0.958821	0.863915	0.516632	0.608448	0.594354
Ctsk	0.908349	1.17307	0.918585	0.630168	0.624207	0.549916
Mmp9	1.00271	0.93298	1.06431	0.665518	0.581	0.636804
Sup Fig.2d	Relative mRNA level in osteoclasts
	Ctrl			HG
Itgax	0.929763	0.961822	1.10838	0.822066	0.998149	0.899135
Cd74	1.17983	0.968389	0.851793	0.925384	0.859674	0.91822
Sup Fig.2e	Relative mRNA level in osteoclasts
	Ctrl			HG
Dcstamp	1.02599	1.01802	0.955993	0.830074	0.66758	0.699882
Atp6v0d2	1.04884	0.840982	1.11018	0.630817	0.812042	0.727409
Sup Fig.2f	Relative mRNA level in osteoclasts
	Ctrl			HG
NFATc1	1.09347	1.02032	0.886205	0.464355	0.56086	0.605346
Acp5	0.809163	1.18776	1.00308	0.568595	0.423295	0.604007
Ctsk	1.11236	0.851124	1.03652	0.477527	0.5143	0.466074
Mmp9	0.929683	0.894665	1.17565	0.573261	0.610162	0.672765
Sup Fig.2g	Relative mRNA level in osteoclasts
	Ctrl			MG
Itgax	1.07329	0.833369	1.09337	1.12369	1.2928	1.01348
Cd74	1.09196	0.964524	0.943546	0.855918	0.947056	1.05752
Sup Fig.2h	Relative mRNA level in osteoclasts
	Ctrl			MG
Dcstamp	0.985651	0.968869	1.04548	2.02311	1.34349	1.60875
Atp6v0d2	0.885978	1.01076	1.10326	1.30727	1.28789	1.33055
Sup Fig.2i	Relative mRNA level in osteoclasts
	Ctrl			MG
NFATc1	0.86766	1.10504	1.0273	3.1049	2.76127	3.33005
Acp5	0.953383	1.08342	0.963202	1.88051	2.15069	1.8628
Ctsk	1.11913	0.963515	0.917349	2.04753	1.98503	1.84104
Mmp9	1.091	1.03301	0.875989	1.66242	1.96755	1.66298

## Sheet: Sup Fig.3
Sup Fig.3b		Ctrl					Loaded
Oc.S/BS (%)	Ano1fl/fl	8.5794	8.45679	9.32557	7.94382	8.03571	6.52331	6.74456	6.10721	7.03472	7.18243
	Ctsk-Cre;Ano1fl/fl	6.55579	5.35265	6.45363	5.37583	5.03842	5.60617	5.92567	6.04632	5.03841	4.93713
N.Oc/B.Pm (No./mm)	Ano1fl/fl	6.81785	7.37143	7.24619	7.03482	7.84952	5.74657	6.27355	6.14645	5.98523	5.23842
	Ctsk-Cre;Ano1fl/fl	5.17355	5.27847	4.46457	3.94523	3.64752	4.32635	4.65624	3.96463	3.75662	4.01284
Sup Fig.3c		Relative mRNA level in bone
		Ctrl					Loaded
NFATc1	Ano1fl/fl	1.25009	1.11989	0.787261	0.934598	0.908371	0.407189	0.789183	0.721132	0.573808	0.782135
	Ctsk-Cre;Ano1fl/fl	0.492406	0.707106	0.52739	0.528878	0.580526	0.458331	0.490461	0.409319	0.443623	0.538653
Acp5	Ano1fl/fl	1.15525	0.722857	1.1051	1.0156	1.00124	0.5934	0.614077	0.799384	0.695658	0.693231
	Ctsk-Cre;Ano1fl/fl	0.523544	0.470491	0.523246	0.607672	0.690808	0.509301	0.440764	0.36086	0.532807	0.502458
Ctsk	Ano1fl/fl	1.22435	0.989615	0.909776	0.931771	0.944529	1.01521	0.603163	0.891053	0.536205	0.575484
	Ctsk-Cre;Ano1fl/fl	0.511792	0.622097	0.401136	0.710649	0.576032	0.570773	0.455353	0.450276	0.542489	0.4153
Mmp9	Ano1fl/fl	1.26587	0.918361	0.953831	0.807333	1.05472	0.735795	0.673916	0.667297	0.845121	0.723402
	Ctsk-Cre;Ano1fl/fl	0.674194	0.563515	0.606285	0.545956	0.542623	0.513234	0.586678	0.437433	0.425747	0.533117

## Sheet: Sup Fig.4
Sup Fig.4b		Ctrl					HS
MAR (μm/d)	Ano1fl/fl	4.53413	5.85123	5.14123	4.68973	5.29873	3.3798	2.84897	3.34284	3.94857	4.12847
	Ctsk-Cre;Ano1fl/fl	5.40624	5.92413	5.82534	6.84672	6.03852	4.37839	5.24821	5.84671	4.90289	4.62853
BFR/BS (μm3/mm2/day)	Ano1fl/fl	0.539875	0.483786	0.543987	0.498371	0.502741	0.399402	0.378592	0.428974	0.353768	0.421334
	Ctsk-Cre;Ano1fl/fl	0.580375	0.594512	0.560385	0.558374	0.623842	0.464085	0.492675	0.603514	0.452741	0.511983
